# Supplementary material for: Foldable Soft Leg‐Assisted Wheel Robot
Source: Adv Sci (Weinh). 2025 Oct 6;12(48):e12435. doi: 10.1002/advs.202512435 (PMC12752620; doi:10.1002/advs.202512435)
Supplement: Supplementary file 2 — Supplementary Movie 1‐7 [file ADVS-12-e12435-s002.zip]

Archive with 7 entries (7 files):
- Movie S3.mp4
- Movie S4.mp4
- Movie S5.mp4
- Movie S6.mp4
- Movie S7.mp4
- Movie S1.mp4
- Movie S2.mp4
